# Supplementary material for: The First Quarter Century of the Dense Alignment Surface Transmembrane Prediction Method
Source: Int J Mol Sci. 2023 Sep 13;24(18):14016. doi: 10.3390/ijms241814016 (PMC10531424; doi:10.3390/ijms241814016)
Supplement: Supplementary file 1 [file ijms-24-14016-s001.zip]

Archive with 1 entries (1 files):
- ijms-2591372-supplementary.xlsx
