# Supplementary material for: The First Quarter Century of the Dense Alignment Surface Transmembrane Prediction Method
Source: Int J Mol Sci. 2023 Sep 13;24(18):14016. doi: 10.3390/ijms241814016 (PMC10531424; doi:10.3390/ijms241814016)
Supplement: Supplementary file 1 [file ijms-24-14016-s001.zip › ijms-2591372-supplementary.xlsx]

## Sheet: Table S1. Helical TM segment te
PDBID_chain	UniProt_ID	Entry_name
1afo_A	P02724	GLPA_HUMAN
1bgy_G	P13271	QCR8_BOVIN
1ifl_A	P03620	CAPSD_BPIKE
1iij_A	P06494	ERBB2_RAT
1kf6_C	P0A8Q0	FRDC_ECOLI
1kf6_D	P0A8Q3	FRDD_ECOLI
1kqf_B	P0AAJ3	FDNH_ECOLI
1kqf_C	P0AEK7	FDNI_ECOLI
1m56_D	Q8KRK5	Q8KRK5_CERSP
1n7l_A	P61015	PPLA_RABIT
1nek_D	P0AC44	DHSD_ECOLI
1p49_A	P08842	STS_HUMAN
1pi7_A	Q70625	VPU_HV1LW
1pv6_A	P02920	LACY_ECOLI
1pw4_A	P08194	GLPT_ECOLI
1q16_C	P11350	NARI_ECOLI
1ql1_A	P03621	CAPSD_BPPF1
1wrg_A	Q2RQ23	LHB_RHORT
1yce_L	Q8KRV3	ATPL_ILYTA
1yew_C	O05111	O05111_METCP
1zoy_D	A5GZW8	DHSD_PIG
1zza_A	O75324	SNN_HUMAN
2bl2_A	P43457	NTPK_ENTHA
2bs2_C	P17413	FRDC_WOLSU
2dyr_D	P00423	COX41_BOVIN
2dyr_M	P10175	COX8B_BOVIN
2hil_I	P02974	FMM1_NEIGO
2j58_A	Q9X4B7	Q9X4B7_ECOLX
2j5d_A	Q12983	BNIP3_HUMAN
2j8d_H	P0C0Y7	RCEH_CERSP
2k3m_A	O06796	O06796_MYCTU
2k74_A	P0A6M2	DSBB_ECOLI
2klu_A	P01730	CD4_HUMAN
2knc_B	P05106	ITB3_HUMAN
2kog_A	P63045	VAMP2_RAT
2kqt_A	O70632	M2_I97A1
2ksd_A	P0AEC3	ARCB_ECOLI
2ksf_A	P21865	KDPD_ECOLI
2l5b_A	O00198	HRK_HUMAN
2l8s_A	P56199	ITA1_HUMAN
2lck_A	P70406	UCP2_MOUSE
2lon_A	Q9P298	HIG1B_HUMAN
2los_A	Q9P0S9	TM14C_HUMAN
2lzr_A	P69428	TATA_ECOLI
2m0q_A	Q9Y6J6	KCNE2_HUMAN
2m59_A	P35968	VGFR2_HUMAN
2m67_A	Q56446	Q56446_MORMO
2m6x_A	O39928	POLG_HCVEV
2m8r_A	P32851	STX1A_RAT
2mfr_A	P06213	INSR_HUMAN
2mgy_A	P50637	TSPO_MOUSE
2mi2_A	A0A0D8VEJ4	A0A0D8VEJ4_ECOLX
2mic_A	P07174	TNR16_RAT
2mj2_A	P03086	AGNO_POVJC
2mm4_A	P59637	VEMP_SARS
2mof_A	P13473	LAMP2_HUMAN
2mpn_A	P55734	YGAP_ECOLI
2na7_A	P25445	TNR6_HUMAN
2na8_A	P32927	IL3RB_HUMAN
2oar_A	A5U127	MSCL_MYCTA
2q7r_C	P20292	AL5AP_HUMAN
2vpx_C	Q72LA6	Q72LA6_THET2
2wcd_A	P77335	HLYE_ECOLI
2wit_A	P54582	BETP_CORGL
2ww9_A	P38353	SSH1_YEAST
2ww9_B	P35179	SC61G_YEAST
2ww9_C	P52871	SC6B2_YEAST
2wwb_C	P60467	SC61B_CANLF
2x79_A	D6R8X8	HYUP_MICLQ
2ycw_A	P07700	ADRB1_MELGA
2yev_A	P98005	COX13_THET8
2yev_C	Q5SH67	Q5SH67_THET8
2yiu_B	P13627	CY1_PARDE
2yvx_A	Q5SMG8	MGTE_THET8
2z5x_A	P21397	AOFA_HUMAN
2ziy_A	P31356	OPSD_TODPA
2zxe_B	C4IX13	C4IX13_SQUAC
3ayf_A	B3Y963	B3Y963_GEOSE
3b4r_B	Q57837	Y392_METJA
3chx_A	Q9KX50	Q9KX50_METTR
3cwb_E	Q5ZLR5	UCRI_CHICK
3d31_C	Q8TTZ4	Q8TTZ4_METAC
3j09_A	O29777	COPA_ARCFU
3j0c_A	P05674	POLS_EEVV8
3j45_G	P0AG99	SECG_ECOLI
3jcf_A	Q9WZ31	CORA_THEMA
3jcu_E	P69383	PSBE_SPIOL
3jcu_K	P12163	PSBK_SPIOL
3jcu_W	Q41387	PSBW_SPIOL
3mk7_C	D9IA45	CCOP1_PSEST
3ne5_A	P38054	CUSA_ECOLI
3o7q_A	P11551	FUCP_ECOLI
3p5n_A	E5QVT2	RIBU_STAAH
3puw_G	P68183	MALG_ECOLI
3qnq_A	Q72XQ0	Q72XQ0_BACC1
3spg_A	F1NHE9	KCJ12_CHICK
3wu2_A	P51765	PSBA_THEVL
3zuy_A	Q9K0A9	Q9K0A9_NEIMB
4a01_A	P21616	AVP_VIGRR
4a2n_B	Q8TMG0	ICMT_METAC
4atv_A	P13738	NHAA_ECOLI
4bwz_A	Q72IM4	Q72IM4_THET2
4c9h_A	P18239	ADT2_YEAST
4cad_C	Q6LZY8	RCE1_METMP
4dji_A	P63235	GADC_ECOLI
4g80_T	F6XHE4	F6XHE4_CIOIN
4gd3_A	P0AAM1	CYBH_ECOLI
4gd3_S	P69739	MBHS_ECOLI
4gx5_B	Q74FS9	Q74FS9_GEOSL
4hg6_A	Q3J125	Q3J125_CERS4
4hg6_B	Q3J126	Q3J126_CERS4
4hkr_A	Q9U6B8	CRCM1_DROME
4huq_T	Q03PY7	ECFT_LEVBA
4jbw_F	P02916	MALF_ECOLI
4k1c_A	Q99385	VCX1_YEAST
4kpp_A	O29988	O29988_ARCFU
4m58_A	Q8R9C0	Q8R9C0_CALS4
4mnd_A	O29976	DIPPS_ARCFU
4nv2_A	Q2JJF6	VKOR_SYNJB
4ogq_B	Q93SX1	PETD_NOSS1
4ogq_C	Q93SW9	CYF_NOSS1
4oh3_B	Q05085	PTR7_ARATH
4p6v_B	Q9KPS2	NQRB_VIBCH
4p6v_C	P0C6E0	NQRC_VIBCH
4p6v_D	Q9X4Q6	NQRD_VIBCH
4p6v_E	Q9X4Q7	NQRE_VIBCH
4p6v_F	Q9X4Q8	NQRF_VIBCH
4pgr_A	O31539	YETJ_BACSU
4q2g_B	Q9X1B7	CDSA_THEMA
4qnd_A	F9RBV9	SWEET_VIBSN
4qtn_C	D2ZZC1	PNUC_NEIMU
4quv_A	G4SW86	ERG_META2
4r1i_A	Q9RNX2	Q9RNX2_NEIGO
4rdq_A	E1C3A0	E1C3A0_CHICK
4ri2_A	Q02060	PSBS_SPIOL
4tkr_A	A0A0B8R2U7	A0A0B8R2U7_LISMN
4tq4_A	O28625	O28625_ARCFU
4u4t_A	P10903	NARK_ECOLI
4umv_A	Q3YW59	ZNTA_SHISS
4xdk_B	P57789	KCNKA_HUMAN
4xu4_A	A1T557	INSIG_MYCVP
4xyd_B	Q16A03	Q16A03_ROSDO
4z3n_A	Q0P7K3	Q0P7K3_ECOLX
4z7f_A	Q837A3	Q837A3_ENTFA
4zp0_A	P0AEY8	MDFA_ECOLI
4zr1_A	Q03529	SCS7_YEAST
4zyo_A	O00767	SCD_HUMAN
5a63_C	Q96BI3	APH1A_HUMAN
5a63_D	Q9NZ42	PEN2_HUMAN
5aww_G	Q5SHE6	Q5SHE6_THET8
5azb_A	P60955	LGT_ECOLI
5b58_A	B4EKB4	B4EKB4_BURCJ
5but_I	O32081	KTRB_BACSU
5c8j_I	Q57904	Y480_METJA
5da0_A	Q1J2S8	Q1J2S8_DEIGD
5dir_A	Q9HVM5	LSPA_PSEAE
5doq_B	A4IKP7	A4IKP7_GEOTN
5edl_A	O34738	YKOE_BACSU
5eik_A	Q9NA73	T38B2_CAEEL
5f15_A	Q1LDT6	Q1LDT6_CUPMC
5fgn_A	Q7DD94	Q7DD94_NEIMB
5gko_A	A0A0D8G707	A0A0D8G707_ACIBA
5guf_A	Q9YF05	CDPAS_AERPE
5hk1_B	Q99720	SGMR1_HUMAN
5hlb_A	P02919	PBPB_ECOLI
5hwy_A	Q57556	Y091_METJA
5i20_E	D7A5Q8	D7A5Q8_STAND
5i6c_A	Q07307	UAPA_EMENI
5i9k_A	P08011	MGST1_RAT
5iji_A	P27896	NARQ_ECOLI
5jje_B	P42259	HTR2_NATPH
5jlc_A	P50859	CP51_CANGA
5jwy_A	P0A924	PGPB_ECOLI
5ktf_A	Q61009	SCRB1_MOUSE
5kyh_R	A8AAA0	A8AAA0_IGNH4
5kzo_A	P46531	NOTC1_HUMAN
5lc5_b	Q02371	NDUA3_BOVIN
5lc5_g	Q8HXG5	NDUBB_BOVIN
5lki_A	Q9RN43	Q9RN43_PHOLU
5lnk_J	O78757	NU6M_SHEEP
5lnk_o	W5P9Q8	W5P9Q8_SHEEP
5lnk_u	W5PVD7	W5PVD7_SHEEP
5lwy_A	Q86V24	PAQR2_HUMAN
5m87_A	E4KPW4	E4KPW4_9LACT
5mg3_Y	P0AGA2	SECY_ECOLI
5mkf_A	Q13563	PKD2_HUMAN
5mlz_A	Q8U4M3	Q8U4M3_PYRFU
5mrw_A	P03959	KDPA_ECOLI
5n9y_A	P64423	ZNTB_ECOLI
5nbd_A	Q0P9C4	PGLK_CAMJE
5nv9_A	B4EZY7	B4EZY7_PROMH
5o5e_A	Q9H3H5	GPT_HUMAN
5oc0_A	P0ABE5	C561_ECOLI
5oek_A	P10912	GHR_HUMAN
5oge_E	P40107	GMT1_YEAST
5ogl_A	B9KDD4	PGLB_CAMLR
5oyb_A	Q8BHY3	ANO1_MOUSE
5sy1_A	F1RAX4	STRA6_DANRE
5syt_A	O75844	FACE1_HUMAN
5tcx_A	P60033	CD81_HUMAN
5tsa_A	A0A0H3LM39	A0A0H3LM39_BORBR
5u1x_A	G1M6C4	G1M6C4_AILME
5uhq_A	B0SR19	SWEET_LEPBP
5v2s_A	P10211	GB_HHV11
5v7p_A	D6WJ77	ICMT_TRICA
5va1_A	Q12809	KCNH2_HUMAN
5vhy_E	D3ZK93	GSG1L_RAT
5vkq_A	E0A9E1	E0A9E1_DROME
5vkv_A	Q5SIG0	Q5SIG0_THET8
5wj9_A	Q9GZU1	MCLN1_HUMAN
5wua_E	A0A1S4NYG1	A0A1S4NYG1_MESAU
5wuf_A	Q47UY7	Q47UY7_COLP3
5x3x_Q	D5AUZ7	CBIQ_RHOCB
5x5y_F	Q9HXH4	Q9HXH4_PSEAE
5xap_A	Q9RTE3	Q9RTE3_DEIRA
5xat_A	P31602	CITN_KLEPN
5xpd_A	Q9FGQ2	SWT13_ARATH
5xtc_Z	O43676	NDUB3_HUMAN
5xtc_b	O95139	NDUB6_HUMAN
5xtc_c	O95169	NDUB8_HUMAN
5xtc_n	O75438	NDUB1_HUMAN
5y79_A	B5AJT1	B5AJT1_GALSU
5yq7_L	Q83XD0	Q83XD0_9CHLR
5ywy_A	P35408	PE2R4_HUMAN
5z1l_C	Q6LWP3	Q6LWP3_METMP
5z62_I	P09669	COX6C_HUMAN
5z62_J	P14406	CX7A2_HUMAN
5z62_N	O00483	NDUA4_HUMAN
5zji_H	O65101	PSAH_MAIZE
5zlg_A	Q53TN4	CYBR1_HUMAN
5zov_A	Q9CMQ1	Q9CMQ1_PASMU
5zx5_A	Q923J1	TRPM7_MOUSE
6a2j_A	P12946	CTAA_BACSU
6a2w_A	B7FRW2	B7FRW2_PHATC
6a69_A	P20020	AT2B1_HUMAN
6a69_B	Q9Y639	NPTN_HUMAN
6a70_B	P98161	PKD1_HUMAN
6adq_A	I7GD61	I7GD61_MYCS2
6akf_A	Q9Z0G9	CLD3_MOUSE
6al2_A	P25714	YIDC_ECOLI
6bhp_A	Q39583	Q39583_CHLRE
6bml_A	Q5W0Z9	ZDH20_HUMAN
6btm_A	A5FJF1	A5FJF1_FLAJ1
6bug_C	Q5M4V4	DLTB_STRT2
6bvg_A	Q63GK8	Q63GK8_BACCZ
6c08_C	Q08BA4	S38A9_DANRE
6c14_A	Q99PJ1	PCD15_MOUSE
6c14_B	Q4KL25	LHPL5_MOUSE
6c26_3	P48439	OST3_YEAST
6c6l_C	P23968	VATO_YEAST
6c70_A	B0FAQ4	B0FAQ4_APOBA
6caa_A	Q9Y6R1	S4A4_HUMAN
6cb2_A	P60933	UPPP_ECO57
6cfw_D	Q8U104	Q8U104_PYRFU
6cnj_A	P43681	ACHA4_HUMAN
6cnn_A	O15554	KCNN4_HUMAN
6cp3_U	Q06405	ATPK_YEAST
6cse_C	Q6LX42	AGCS_METMP
6cxh_B	G4SZ63	G4SZ63_META2
6d0j_B	C9CPP6	C9CPP6_ENTCS
6d79_B	A0A0X8F058	A0A0X8F058_PSEFR
6dhe_B	Q8DIQ1	PSBB_THEEB
6dt0_A	Q7S4I4	Q7S4I4_NEUCR
6e2g_C	Q9R186	TRPV6_RAT
6e9c_A	Q0C3L7	Q0C3L7_HYPNA
6ei3_A	Q8PAS2	Q8PAS2_XANCP
6eid_B	Q8RUT8	Q8RUT8_CHLRE
6el1_A	A1JM51	A1JM51_YERE8
6eu6_A	Q1Q357	Q1Q357_KUEST
6ezn_B	P46964	OST2_YEAST
6f0k_C	D0MDD6	D0MDD6_RHOM4
6f0k_D	D0MDD7	D0MDD7_RHOM4
6f46_A	Q07817	B2CL1_HUMAN
6ffv_A	Q3SFD8	Q3SFD8_THIDA
6fkf_p	P31853	ATPF2_SPIOL
6fkh_b	P06453	ATPF_SPIOL
6fmx_A	O34349	PGPB_BACSU
6fos_O	M1VFJ4	M1VFJ4_CYAM1
6ftj_1	E2RQ08	RPN1_CANLF
6fv8_A	O66528	O66528_AQUAE
6g9x_A	A0LNN5	SFMCT_SYNFM
6grj_A	A0A454GEH4	A0A454GEH4_AERHY
6gy6_B	D3VB23	D3VB23_XENNA
6gyb_C	Q8PJB6	Q8PJB6_XANAC
6gyo_A	Q9Y3Q4	HCN4_HUMAN
6h7d_A	Q9LT15	STP10_ARATH
6hcy_A	Q687X5	STEA4_HUMAN
6hd8_B	E4TN31	TM175_MARTH
6hjr_B	P26562	HEMA_I76A4
6hu9_e	P00424	COX5A_YEAST
6hu9_g	P10174	COX7_YEAST
6hu9_i	P07255	COX9_YEAST
6hum_L	Q8DKZ3	NDHL_THEEB
6hwh_Y	A0R052	A0R052_MYCS2
6idf_A	Q92542	NICA_HUMAN
6idf_B	P49768	PSN1_HUMAN
6ith_A	P34741	SDC2_HUMAN
6iww_A	Q8ZRY4	OADB1_SALTY
6iww_B	Q03032	OADG2_SALTY
6jpa_E	P19518	CCG1_RABIT
6jpf_A	Q9XEA1	CSCL5_ARATH
6jxr_a	P20963	CD3Z_HUMAN
6jxr_f	P07766	CD3E_HUMAN
6kac_H	P22666	PSBH_CHLRE
6kfg_A	Q9U3N4	INX6_CAEEL
6khj_E	Q8DL29	Q8DL29_THEEB
6kif_K	Q31PR9	Q31PR9_SYNE7
6kkk_A	P31122	SOTB_ECOLI
6klv_C	O66458	O66458_AQUAE
6ksw_A	Q9HAS3	S28A3_HUMAN
6kxw_A	O14520	AQP7_HUMAN
6kzp_A	O43497	CAC1G_HUMAN
6l3t_A	Q8NFK1	CXG3_HUMAN
6l47_A	P35610	SOAT1_HUMAN
6l6i_B	P78348	ASIC1_HUMAN
6l7o_A	Q8DL32	NU1C_THEEB
6l7o_G	Q8DL30	Q8DL30_THEEB
6l85_B	Q9WY99	Q9WY99_THEMA
6lar_A	A0QQ39	ECCB3_MYCS2
6leo_A	G0GAP6	G0GAP6_SPITZ
6li9_A	Q07837	SLC31_HUMAN
6lke_A	O88867	KMO_RAT
6lmt_A	H2MCM1	H2MCM1_ORYLA
6lo8_A	Q12328	TIM22_YEAST
6lo8_B	P47045	TIM54_YEAST
6lo8_C	P33421	SDH3_YEAST
6lo8_D	Q08749	TIM18_YEAST
6lod_F	A7NJ92	A7NJ92_ROSCS
6ly5_B	A0A1E7F4Y9	A0A1E7F4Y9_9STRA
6ly5_h	A0A6J4B118	A0A6J4B118_9STRA
6ly9_N	Q5SIT6	Q5SIT6_THET8
6lyy_A	P53985	MOT1_HUMAN
6m04_A	Q7L1W4	LRC8D_HUMAN
6m18_B	Q9BYF1	ACE2_HUMAN
6m31_A	Q57727	DGGGP_METJA
6m32_A	Q8KAY0	Q8KAY0_CHLTE
6mf8_A	P01849	TCA_MOUSE
6mi7_C	P0ADV9	LPTC_ECOLI
6mjp_G	Q9KP76	Q9KP76_VIBCH
6mp6_A	Q15758	AAAT_HUMAN
6n51_B	P41594	GRM5_HUMAN
6nbh_R	Q03431	PTH1R_HUMAN
6nbx_F	Q8DKX9	Q8DKX9_THEEB
6nc9_A	B7IE18	MURJ_THEAB
6nd1_E	P33754	SEC66_YEAST
6nhw_A	O14763	TR10B_HUMAN
6nq0_A	Q8NHX9	TPC2_HUMAN
6nsj_A	P56874	UREI_HELPJ
6nt5_A	Q86WV6	STING_HUMAN
6o3c_A	P56726	SMO_MOUSE
6o5b_A	Q8NE86	MCU_HUMAN
6o7u_a	P37296	STV1_YEAST
6o84_A	A9JTM7	A9JTM7_XENTR
6ob7_A	Q99808	S29A1_HUMAN
6oht_A	Q15125	EBP_HUMAN
6oqr_X	P0ABA0	ATPF_ECOLI
6oqr_a	P0AB98	ATP6_ECOLI
6p25_A	P33775	PMT1_YEAST
6peq_F	Q6ZWS4	CNIH3_MOUSE
6pl5_A	Q5SIX3	Q5SIX3_THET8
6pnj_A	G6FME9	G6FME9_9CYAN
6pnj_I	A0A2N6M8S7	A0A2N6M8S7_9CYAN
6pnj_W	G6FSH2	G6FSH2_9CYAN
6pw5_B	Q0Z852	Q0Z852_CHLRE
6qd5_A	Q13336	UT1_HUMAN
6qti_A	W5PFI3	NNTM_SHEEP
6qwj_K	A0A2S6V467	A0A2S6V467_9CYAN
6r3q_A	E1BM79	E1BM79_BOVIN
6r69_F	P54702	FLIR_SALTY
6r69_G	A0A0F7J7J8	A0A0F7J7J8_SALTM
6r6b_G	P0A1M4	SPAQ_SHIFL
6rbg_A	P76372	WZZB_ECOLI
6rd9_3	K0J903	K0J903_9CHLO
6rd9_5	A0A024FSR7	A0A024FSR7_9CHLO
6rd9_6	D7P897	D7P897_9CHLO
6rd9_8	D8V7I7	D8V7I7_9CHLO
6rfq_D	B5FVD3	B5FVD3_YARLI
6rfq_J	Q6C674	Q6C674_YARLI
6rfq_X	Q6C4A6	Q6C4A6_YARLI
6rfq_n	Q6C1R9	Q6C1R9_YARLI
6rmg_A	Q13635	PTC1_HUMAN
6rqf_D	P08980	UCRIA_SPIOL
6rx4_A	P0ABJ9	CYDA_ECOLI
6rx4_B	P0ABK2	CYDB_ECOLI
6s3l_K	A0A1D8S9F8	A0A1D8S9F8_VIBMI
6s4m_A	Q14728	MFS10_HUMAN
6s7o_C	P61165	TM258_HUMAN
6s7o_G	P39656	OST48_HUMAN
6s7o_H	Q9NRP0	OSTC_HUMAN
6s7t_A	Q8TCJ2	STT3B_HUMAN
6s7t_F	P04844	RPN2_HUMAN
6s7t_H	Q9H0U3	MAGT1_HUMAN
6s7t_I	Q14165	MLEC_HUMAN
6s7v_A	Q2FZP8	LTAA_STAA8
6sh3_A	P32839	BCS1_YEAST
6snh_X	Q12001	ALG6_YEAST
6so5_C	O00258	GET1_HUMAN
6so5_E	P49069	CAMLG_HUMAN
6sp2_A	Q9U6P4	Q9U6P4_DROME
6su3_A	A0A2R4S913	A0A2R4S913_9ACTN
6t0b_m	P53721	RCF2_YEAST
6t1z_A	Q48658	Q48658_9LACT
6tej_A	A0A100XEC2	A0A100XEC2_MYCTH
6tmh_H	A0A125YJV2	A0A125YJV2_TOXGG
6tqe_A	P9WQI9	BACA_MYCTU
6tyi_Y	P0ABV2	EXBD_ECOLI
6u0o_A	Q2YYX7	LYRA_STAAB
6u0o_B	Q2FXF4	Q2FXF4_STAA8
6u8y_A	I6UQN5	I6UQN5_9EURY
6u8y_X	I6TXQ1	I6TXQ1_9EURY
6ukj_A	W7FI62	W7FI62_PLAF8
6ukn_A	Q9WVL3	S12A7_MOUSE
6umm_A	A0QQ48	ECCE3_MYCS2
6umm_C	A0QQ46	ECCD3_MYCS2
6uun_E	O60895	RAMP2_HUMAN
6v22_E	Q86W47	KCMB4_HUMAN
6v35_A	Q12791	KCMA1_HUMAN
6v4a_C	V4JF97	V4JF97_9DELT
6v4d_A	Q9JI12	VGLU2_RAT
6v4l_A	Q87TN7	TRKH_VIBPA
6v8q_A	P40709	YEJM_SALTY
6vd7_A	B3DLA5	B3DLA5_XENTR
6vjy_B	Q08109	HRD1_YEAST
6vk0_C	P38307	DER1_YEAST
6vk0_D	Q03714	USA1_YEAST
6vks_A	Q5F725	Q5F725_NEIG1
6vqr_E	O77389	O77389_PLAF7
6vxn_A	Q8VZL4	MSL1_ARATH
6vyh_A	A0A1U7U6F1	A0A1U7U6F1_CARSF
6w8p_B	Q9BSA9	TM175_HUMAN
6w8u_b	A4WH64	A4WH64_PYRAR
6wb9_4	P53073	EMC4_YEAST
6wb9_6	Q12431	EMC6_YEAST
6wbx_A	A0A418KZ72	A0A418KZ72_9MYCO
6wdn_F	Q9H4I9	EMRE_HUMAN
6whg_A	Q12324	YVC1_YEAST
6wlw_T	Q6P5S7	RNK_HUMAN
6wlw_U	Q15904	VAS1_HUMAN
6wqz_A	Q7Z3C6	ATG9A_HUMAN
6wti_D	P0ABJ6	CYOD_ECOLI
6wtw_A	Q5FKK5	Q5FKK5_LACAC
6wu0_B	C4I4K0	C4I4K0_BURPE
6ww7_A	Q8N766	EMC1_HUMAN
6ww7_C	Q9P0I2	EMC3_HUMAN
6ww7_E	Q8N4V1	EMC5_HUMAN
6xbo_A	Q61420	S35A1_MOUSE
6xbw_e	Q2KIB5	VA0E2_BOVIN
6xbw_r	P81134	RENR_BOVIN
6xdc_A	P0DTC3	AP3A_SARS2
6xe6_A	Q96F81	DISP1_HUMAN
6xkw_o	D5ARP5	D5ARP5_RHOCB
6xpd_A	Q8IWU4	ZNT8_HUMAN
6y7f_A	A1L3X0	ELOV7_HUMAN
6y92_A	P11836	CD20_HUMAN
6ye4_A	A0A542C9I8	A0A542C9I8_SERMA
6yj4_A	Q9B6C7	NU3M_YARLI
6yj4_g	F2Z673	F2Z673_YARLI
6yj4_i	A0A1H6Q311	A0A1H6Q311_YARLL
6yj4_m	B5RSK9	B5RSK9_YARLI
6ys8_B	Q5EGM3	Q5EGM3_FLAJO
6ys8_C	Q5EGM4	Q5EGM4_FLAJO
6ysl_A	P28612	MOTB_BACSU
6ysl_C	P28611	MOTA_BACSU
6z0f_A	P71070	YUKC_BACSU
6z0i_A	Q9NZC2	TREM2_HUMAN
6z1r_L	P07926	AT5G2_BOVIN
6zbv_A	P48067	SC6A9_HUMAN
6zdb_A	P32799	COX13_YEAST
6zg3_H	Q1GBG0	Q1GBG0_LACDA
6zit_b	P13619	AT5F1_BOVIN
6zit_j	P14790	ATP68_BOVIN
6zit_k	Q3ZBI7	ATPMK_BOVIN
6ziu_8	P03929	ATP8_BOVIN
6zkb_K	O78754	NU4LM_SHEEP
6zkb_p	W5QF73	W5QF73_SHEEP
6zmq_A	Q72IU4	Q72IU4_THET2
6zqm_e	Q00361	ATP5I_BOVIN
6zr2_Z	Q9ERS2	NDUAD_MOUSE
6zr2_c	Q9CQY9	NDUC1_MOUSE
6zr2_h	Q9CQH3	NDUB5_MOUSE
6zxa_A	W0E6A1	W0E6A1_MARPU
6zzx_3	A0A2P6TMT4	A0A2P6TMT4_CHLSO
6zzx_9	A0A2P6TMI2	A0A2P6TMI2_CHLSO
6zzx_F	A0A2P6TPV8	A0A2P6TPV8_CHLSO
6zzx_G	A0A2P6TZI8	A0A2P6TZI8_CHLSO
6zzx_L	A0A2P6TC44	A0A2P6TC44_CHLSO
7a24_K	Q04614	NU4LM_ARATH
7a24_N	P60497	NU6M_ARATH
7a24_W	Q9ZPY5	Q9ZPY5_ARATH
7a24_i	Q94AL6	Q94AL6_ARATH
7aa5_A	Q9HBA0	TRPV4_HUMAN
7abw_A	A0A0C7CRS7	A0A0C7CRS7_PSEAI
7aci_A	P23930	LNT_ECOLI
7ad3_A	P0CI39	STE2_YEASX
7ado_F	Q9BV81	EMC6_HUMAN
7ahd_A	A0A0V8ETW8	A0A0V8ETW8_LACLL
7asy_A	P01375	TNFA_HUMAN
7b3j_A	P05067	A4_HUMAN
7b9f_D	I0RSS8	I0RSS8_MYCXE
7b9s_2	I0RZI0	I0RZI0_MYCXE
7bc6_A	E6Y8U5	E6Y8U5_CHICK
7bgy_C	P03961	KDPC_ECOLI
7bmh_A	Q9HGT7	Q9HGT7_LEPMC
7bvf_B	P9WNL7	EMBB_MYCTU
7bw0_R	Q8TDU6	GPBAR_HUMAN
7bw1_A	P31213	S5A2_HUMAN
7c77_B	Q8VCW4	UN93B_MOUSE
7c9r_9	G1BIZ0	G1BIZ0_9GAMM
7cff_A	A0A109QFA5	A0A109QFA5_9DEIN
7cgp_C	Q9BSF4	TIM29_HUMAN
7ch1_A	Q7LBE3	S26A9_HUMAN
7cha_G	Q9HVW2	Q9HVW2_PSEAE
7clv_A	P32897	TIM23_YEAST
7cmh_B	Q9UHI5	LAT2_HUMAN
7cqm_A	O66905	PLSY_AQUAE
7cr7_A	O43526	KCNQ2_HUMAN
7cyn_A	Q9NYK1	TLR7_HUMAN
7d3e_A	Q9NRD9	DUOX1_HUMAN
7d3e_B	Q1HG43	DOXA1_HUMAN
7d3u_A	A0A221C8X2	A0A221C8X2_9ACTN
7d3u_C	A0A221C8X5	A0A221C8X5_9ACTN
7d3u_F	A0A221C8X7	A0A221C8X7_9ACTN
7d5k_A	L7NUA2	L7NUA2_GOSHI
7d5p_A	A0A0H2WZS4	A0A0H2WZS4_STAAC
7d6v_C	A0QPJ4	A0QPJ4_MYCS2
7d76_R	Q86Y34	AGRG3_HUMAN
7d7q_B	F2TZN0	F2TZN0_SALR5
7dfl_R	P35367	HRH1_HUMAN
7dl9_A	P0AFF4	NUPG_ECOLI
7dqk_A	A3KDM5	A3KDM5_TOBAC
7drt_B	Q5T9L3	WLS_HUMAN
7dsx_A	P19634	SL9A1_HUMAN
7duw_A	A0A6P1C618	A0A6P1C618_RHITR
7dyr_B	P69801	PTNC_ECOLI
7dyr_C	P69805	PTND_ECOLI
7dz7_I	A8IFG7	A8IFG7_CHLRE
7e7i_A	P78363	ABCA4_HUMAN
7e9s_A	O29867	AGLB3_ARCFU
7eeb_A	Q91ZR5	CTSR1_MOUSE
7eeb_E	A2RTF1	CTSRB_MOUSE
7eeb_F	C6KI89	CTSG2_MOUSE
7eeb_G	E9Q9F6	CTSRD_MOUSE
7eeb_H	P0DP43	CTSRE_MOUSE
7eeb_J	A0A2R8VHF7	A0A2R8VHF7_MOUSE
7eeb_L	Q3V161	Q3V161_MOUSE
7eeb_M	D3Z338	D3Z338_MOUSE
7egl_A	P73953	P73953_SYNY3
7ej1_B	P22001	KCNA3_HUMAN
7en0_A	A0A0Q3IDG7	A0A0Q3IDG7_BRADI
7etw_A	Q9Y5U4	INSI2_HUMAN
7etw_B	Q12770	SCAP_HUMAN
7eu8_B	Q13224	NMDE2_HUMAN
7jga_d	A0R203	ATPFD_MYCS2
7jhj_R	A0A1C9ZVS3	A0A1C9ZVS3_EBVG
7jic_A	P15391	CD19_HUMAN
7jm7_B	Q86WC4	OSTM1_HUMAN
7jnc_A	Q9H813	PACC1_HUMAN
7jrg_J	A0A1S3TQD2	A0A1S3TQD2_VIGRR
7jro_b	A0A1S3TZB2	A0A1S3TZB2_VIGRR
7jro_f	A0A1S3UMA0	A0A1S3UMA0_VIGRR
7jro_j	A0A1S3V7C2	A0A1S3V7C2_VIGRR
7jsj_A	Q86YT5	S13A5_HUMAN
7k0m_A	O15269	SPTC1_HUMAN
7k7a_A	P19438	TNR1A_HUMAN
7kah_D	P14906	SEC63_YEAST
7ks0_A	Q63273	GRIK5_RAT
7ktx_E	P40540	EMC5_YEAST
7kya_A	Q12675	ATC4_YEAST
7kyc_B	P42838	LEM3_YEAST
7l17_A	P30878	MELB_SALTY
7lcg_B	A0A0H3U5P6	A0A0H3U5P6_USUV
7lep_G	Q8VHW2	CCG8_MOUSE
7lhf_A	P29994	ITPR1_RAT
7lhv_A	Q9FY46	SUT41_ARATH
7m6a_A	P11716	RYR1_RABIT
7mdy_B	P75958	LOLE_ECOLI
7mhy_A	Q5VTY9	HHAT_HUMAN
7myz_C	Q08722	CD47_HUMAN
7n0k_A	Q8C1E7	TACAN_MOUSE
7n6b_A	A0QP27	MMPL3_MYCS2
7n98_A	Q9DA75	NLS1_MOUSE
7nhr_A	Q9X4B9	Q9X4B9_ECOLX
7nqk_A	Q63424	S15A2_RAT
7op8_A	G0S7G9	G0S7G9_CHATD
7oqz_A	Q9NWC5	TM45A_HUMAN
7oui_X	A0A7G2E9B1	A0A7G2E9B1_ARATH
7p14_A	Q5GH54	Q5GH54_RAT
7p34_A	P0AFY6	SBMA_ECOLI
7p54_A	Q9BSA4	TTYH2_HUMAN
7r8e_A	P45844	ABCG1_HUMAN
7rh5_U	A0R1B6	A0R1B6_MYCS2
7rja_F	A0A1D8PHA2	A0A1D8PHA2_CANAL
7czb_A	Q9BUN8	DERL1_HUMAN

## Sheet: Table S2Globular non-TM dataset
UniProt_ID
A0A075
A0A075
A0A087
A0A0A6
A0A0D1
A0A0G2
A0A0H5
A0A0K3
A0A0N7
A0A0P0
A0A0P0
A0A0P0
A0A0U2
A0A120
A0A120
A0A120
A0A140
A0A1D5
A0A1D6
A0A1P8
A0A2K3
A0A2R6
A0A5K7
A0A8M2
A0JNW5
A0MES8
A0QNH4
A0QNH6
A0QNI5
A0QVQ8
A1A6H3
A1L188
A1L4Y1
A1XBS5
A1YKT1
A1Z1Q3
A1Z6J5
A1Z6M6
A1Z7A8
A1Z7Z9
A1Z9G2
A1ZA47
A2A3N6
A2A870
A2A9R3
A2AG06
A2AM29
A2AQ25
A2AVQ5
A2BE28
A2Q5W1
A2RVJ8
A2XFC1
A3AHG5
A3AWH5
A3AZ88
A3KGV1
A3KMH1
A4FVR1
A4L691
A4LBC0
A5A3E0
A5D8V7
A5YKK6
A5YVF1
A6ND36
A6NFN3
A6NHX0
A6NJ78
A6NK89
A6QPQ5
A6X8Z9
A6YSL1
A6ZJ71
A7E2U8
A7M7C7
A7MAS3
A8BFN4
A8CVF3
A8I4E9
A8IF44
A8IH47
A8IRK7
A8ITB0
A8IVX2
A8J637
A8J6X7
A8J8F6
A8JAM0
A8K830
A8K8P3
A8MR65
A8MU46
A8WFJ9
A9JRD8
A9LLI7
A9LLI8
A9LNK9
A9QM73
A9XMT3
A9Y0K9
B0DOB4
B0F481
B0R6J9
B0R9Z1
B2D6P4
B2GUZ5
B2HSU5
B2HSU9
B2LXS7
B2RX88
B3EWF7
B3H5A8
B3H5K9
B3H615
B4FNK8
B4XT64
B5BUZ8
B5DF11
B5X582
B5XRA9
B6H2G9
B6H9U8
B6HJ92
B6HQ74
B6TTV8
B6UFC7
B6VQ60
B6VQA1
B7F8P5
B7FAS6
B7XDF1
B8AVJ9
B8BDQ4
B8GW30
B8GZ28
B8YIE8
B9DFA8
B9G5N1
C0SP86
C4LY96
C4P6S0
C5C7X9
C6Y4C9
C7IVR4
C8KI33
C8VSZ2
D0EL35
D0PX88
D0QMC3
D0VYS2
D2D3B2
D2K8N5
D2TN58
D2WL32
D2XV59
D3IUT5
D3YWJ0
D3Z7P3
D3ZD32
D3ZGB1
D3ZGX1
D3ZSC8
D4A702
D4A770
D4GQN4
D4GQN5
D4GQN6
D4P3R7
D5LXJ0
D6RGH6
E0X9C7
E1BSW7
E1BUG7
E1V7W0
E1V7W1
E5FYH0
E5RQA1
E7FDB3
E7FHP1
E7FI45
E9AE57
E9PYL2
E9Q4F7
E9Q5F9
E9Q5G7
E9Q784
F0JAI6
F1LQ48
F1NPG5
F1R5H6
F2JXJ2
F4HPR5
F4HQA1
F4HRI2
F4HVZ5
F4HWF9
F4HXU3
F4HYD7
F4I1T7
F4I3Z5
F4I6M4
F4I700
F4IAT8
F4ICK8
F4IDB2
F4IDQ6
F4IF99
F4IHL3
F4IHY7
F4IIU4
F4IMQ0
F4IPE3
F4IPY2
F4IRB4
F4IRQ5
F4IRR2
F4IS91
F4IUY8
F4IVV0
F4IXE7
F4IY62
F4J117
F4J264
F4J7T3
F4J8D3
F4J8G7
F4J8K6
F4JAA5
F4JAU2
F4JCB2
F4JCU0
F4JCX9
F4JGZ1
F4JHA2
F4JI44
F4JKB6
F4JN26
F4JP46
F4JP52
F4JRR5
F4JTS8
F4JU69
F4JVH1
F4JW79
F4JWT7
F4JY37
F4JZC2
F4K1J4
F4K2A1
F4K2R6
F4K3G5
F4KAF2
F4KBW6
F4KCE9
F4KDN0
F4KEY9
F4KFB3
F4KFT7
F4KH86
F8VPN2
G2K449
G2TRL1
G3KIM7
G3XKQ9
G4N7S6
G5EBU4
G5EBV0
G5EBZ4
G5ECC7
G5ECG0
G5ECG2
G5ECQ3
G5ECU7
G5ED29
G5ED41
G5ED47
G5EDB2
G5EDN3
G5EDR3
G5EDT1
G5EDW1
G5EDW7
G5EDZ2
G5EE86
G5EEV2
G5EFF1
G5EFF5
G5EFL0
G5EFV3
G5EFZ3
G5EG17
G5EG51
G5EG86
G5EGA3
G5EGE9
G5EGK6
G5EGQ5
H2KYH4
H2L008
H2L0H5
H3K2Y6
H6D7E6
H6LGM8
H9G301
I0IUP4
I1JIC4
I1S2J8
I1S4T3
J9VE33
J9VT33
K4PW38
K7UTH7
K7WIZ6
K7WQ45
L0PQS5
M0R7Z9
M9NE38
O00182
O00204
O00255
O00257
O00358
O00401
O00422
O00423
O00444
O00488
O00566
O00567
O00763
O00841
O01352
O01422
O01501
O01583
O01700
O01737
O01761
O01822
O02039
O02274
O02326
O02751
O03042
O04130
O04211
O04314
O04350
O04492
O04847
O06644
O06925
O06974
O07116
O08648
O08750
O08785
O09112
O13046
O13089
O13290
O13329
O13351
O13472
O13516
O13539
O13577
O13601
O13629
O13641
O13648
O13650
O13652
O13658
O13674
O13688
O13702
O13713
O13715
O13722
O13727
O13754
O13757
O13758
O13768
O13795
O13801
O13802
O13803
O13826
O13828
O13850
O13852
O13862
O13871
O13881
O13894
O13897
O13899
O13956
O13974
O13986
O13992
O14015
O14016
O14030
O14034
O14061
O14079
O14082
O14096
O14097
O14106
O14130
O14131
O14141
O14158
O14161
O14172
O14174
O14179
O14182
O14183
O14207
O14220
O14227
O14235
O14246
O14259
O14262
O14276
O14279
O14285
O14291
O14306
O14310
O14317
O14318
O14323
O14338
O14354
O14359
O14370
O14455
O14464
O14467
O14468
O14561
O14727
O14746
O14776
O14832
O14901
O14924
O15078
O15091
O15111
O15145
O15205
O15213
O15226
O15234
O15273
O15297
O15318
O15446
O15514
O15541
O15553
O16850
O17286
O17389
O17468
O17514
O17607
O17862
O17898
O18211
O18475
O18734
O18973
O21043
O22056
O22131
O22133
O22161
O22265
O22682
O22703
O22763
O22806
O22941
O22975
O23138
O23141
O23160
O23181
O23247
O23277
O23404
O23512
O23523
O23530
O23614
O23722
O24591
O26325
O29010
O31537
O31601
O31625
O31782
O32266
O34689
O34787
O34857
O34889
O35047
O35253
O35484
O35710
O35826
O36018
O36025
O36029
O36030
O42631
O42637
O42647
O42648
O42649
O42654
O42657
O42666
O42699
O42709
O42845
O42849
O42854
O42857
O42870
O42874
O42882
O42890
O42893
O42898
O42910
O42911
O42914
O42924
O42948
O42955
O42956
O42973
O42975
O42977
O42980
O42995
O42998
O43012
O43013
O43024
O43030
O43031
O43044
O43058
O43067
O43068
O43070
O43075
O43088
O43137
O43147
O43148
O43156
O43255
O43290
O43303
O43310
O43313
O43390
O43504
O43548
O43598
O43663
O43679
O43913
O44406
O44411
O44548
O44740
O44997
O45307
O45717
O45952
O48533
O48713
O48724
O48791
O49290
O49429
O49675
O50008
O53193
O54751
O54924
O54975
O54988
O55047
O55171
O57406
O59677
O59716
O59719
O59722
O59743
O59746
O59757
O59760
O59773
O59779
O59780
O59792
O59830
O59836
O60039
O60053
O60054
O60056
O60077
O60078
O60081
O60086
O60099
O60104
O60110
O60117
O60124
O60127
O60130
O60132
O60138
O60141
O60142
O60150
O60155
O60164
O60166
O60167
O60169
O60171
O60174
O60178
O60185
O60186
O60187
O60237
O60287
O60293
O60303
O60306
O60308
O60318
O60356
O60393
O60563
O60671
O60783
O60828
O60832
O60934
O61585
O62203
O64517
O64530
O64587
O64654
O65499
O70299
O70305
O70405
O70445
O70576
O70608
O74308
O74315
O74317
O74337
O74348
O74349
O74350
O74356
O74359
O74363
O74365
O74381
O74387
O74389
O74397
O74399
O74400
O74412
O74417
O74418
O74424
O74434
O74448
O74450
O74452
O74461
O74472
O74485
O74503
O74522
O74535
O74544
O74545
O74547
O74550
O74558
O74560
O74562
O74731
O74733
O74734
O74735
O74759
O74761
O74769
O74779
O74792
O74804
O74823
O74828
O74832
O74840
O74846
O74848
O74857
O74858
O74862
O74867
O74883
O74886
O74889
O74890
O74953
O74955
O74964
O74975
O74986
O74994
O75004
O75112
O75127
O75132
O75143
O75151
O75170
O75179
O75190
O75334
O75363
O75496
O75533
O75554
O75570
O75603
O75648
O75663
O75691
O75791
O75840
O75879
O75884
O75909
O75925
O75935
O75937
O75943
O76021
O76039
O76041
O76360
O76906
O77512
O78310
O80386
O80462
O80504
O80653
O80683
O80875
O80883
O80988
O81027
O81242
O81644
O81787
O81851
O82132
O82170
O82204
O82230
O82234
O82239
O82258
O82312
O82357
O82392
O82413
O82486
O82499
O82645
O82803
O88286
O88466
O88491
O88508
O88569
O88665
O88898
O88974
O88978
O89090
O94242
O94246
O94251
O94252
O94255
O94259
O94266
O94274
O94276
O94278
O94282
O94284
O94285
O94294
O94301
O94307
O94311
O94324
O94326
O94328
O94334
O94338
O94340
O94355
O94358
O94362
O94368
O94388
O94392
O94393
O94397
O94400
O94405
O94406
O94407
O94419
O94420
O94427
O94428
O94441
O94443
O94450
O94474
O94476
O94480
O94481
O94495
O94498
O94510
O94513
O94519
O94522
O94525
O94527
O94535
O94545
O94560
O94566
O94570
O94583
O94589
O94590
O94598
O94602
O94603
O94606
O94614
O94615
O94617
O94623
O94627
O94628
O94629
O94632
O94634
O94636
O94645
O94664
O94668
O94670
O94674
O94675
O94682
O94704
O94708
O94717
O94720
O94721
O94724
O94730
O94733
O94761
O94782
O94811
O94818
O94864
O94927
O94941
O94953
O94986
O94992
O95059
O95073
O95149
O95153
O95208
O95218
O95232
O95239
O95359
O95391
O95411
O95600
O95613
O95619
O95625
O95644
O95707
O95760
O95817
O95822
O95835
O95900
O95926
O95931
O96693
O97101
P00175
P00367
P00560
P00873
P00966
P00973
P01096
P01106
P01129
P02406
P02835
P02836
P03871
P03872
P03934
P04650
P04792
P04842
P05055
P05318
P05388
P05527
P05552
P05651
P05747
P05764
P05824
P05837
P05982
P06101
P06103
P06508
P06730
P06843
P07199
P07259
P07266
P07270
P07703
P07834
P08045
P08153
P08593
P08635
P09001
P09007
P09022
P09038
P09085
P09089
P09090
P09124
P09211
P09547
P09594
P09595
P09597
P09798
P09932
P09938
P0A6F9
P0A6R3
P0A790
P0A7X6
P0A809
P0A814
P0A832
P0A850
P0A8N0
P0A8X0
P0A9A6
P0AAT6
P0ACC7
P0ACF8
P0ADI4
P0ADK8
P0ADS2
P0AF26
P0AFF6
P0C050
P0C058
P0C090
P0C093
P0C0T4
P0C0X0
P0C2B9
P0C2C0
P0C2C4
P0C2H6
P0C2H8
P0C606
P0C7P0
P0C7P3
P0C7R2
P0C882
P0CAZ0
P0CB05
P0CB42
P0CE95
P0CF96
P0CL69
P0CU08
P0CU18
P0CX25
P0CX27
P0CX32
P0CX35
P0CX38
P0CX47
P0CX54
P0CX84
P0DH90
P0DI81
P0DJD4
P0DJI6
P0DKC4
P0DKJ7
P0DL09
P0DMR3
P0DP91
P0DPK0
P10026
P10085
P10155
P10181
P10275
P10627
P10662
P10664
P10734
P10749
P10862
P10896
P11171
P11378
P11388
P11596
P11747
P11831
P11880
P12036
P12258
P12385
P12629
P12686
P12687
P12844
P12887
P12945
P13002
P13010
P13517
P13528
P13693
P13788
P13864
P13984
P14120
P14164
P14242
P14284
P14404
P14408
P14605
P14678
P14713
P14724
P14743
P14916
P15314
P15330
P15398
P15442
P15619
P15705
P15822
P15891
P15919
P16068
P16086
P16550
P16554
P17014
P17106
P17544
P17555
P17558
P17629
P17918
P17987
P18289
P18326
P18480
P18583
P18634
P18887
P18963
P19263
P19532
P19880
P19954
P19955
P19956
P20009
P20052
P20264
P20290
P20385
P20482
P20618
P20821
P20936
P20941
P21240
P21519
P21524
P21525
P21675
P21771
P21952
P21957
P22091
P22134
P22135
P22138
P22227
P22293
P22307
P22314
P22353
P22469
P22523
P22557
P22561
P22814
P22816
P22980
P22987
P23025
P23180
P23202
P23246
P23497
P23526
P23615
P23743
P23772
P23804
P23872
P23949
P24197
P24309
P24349
P24522
P24752
P24813
P25040
P25046
P25270
P25294
P25355
P25359
P25367
P25368
P25369
P25567
P25569
P25588
P25637
P25642
P25688
P25693
P25822
P25976
P26017
P26374
P26783
P26784
P26786
P27344
P27469
P27515
P27612
P27692
P27699
P27707
P27864
P27929
P28000
P28005
P28272
P28290
P28297
P28515
P28715
P28778
P28817
P29083
P29084
P29352
P29353
P29617
P30044
P30189
P30305
P30429
P30561
P30657
P30713
P30776
P30793
P30822
P31101
P31166
P31170
P31368
P31376
P31378
P31688
P32047
P32131
P32177
P32259
P32288
P32316
P32342
P32347
P32354
P32367
P32388
P32389
P32442
P32447
P32451
P32461
P32469
P32489
P32493
P32504
P32525
P32529
P32559
P32569
P32570
P32579
P32585
P32611
P32626
P32643
P32656
P32767
P32773
P32774
P32785
P32786
P32793
P32841
P32860
P32862
P32875
P32902
P33203
P33280
P33308
P33334
P33339
P33400
P33401
P33418
P33419
P33420
P33441
P33751
P33892
P34021
P34160
P34162
P34216
P34217
P34219
P34220
P34223
P34231
P34233
P34241
P34247
P34253
P34278
P34341
P34342
P34420
P34427
P34447
P34470
P34511
P34544
P34560
P34618
P34619
P34624
P34706
P34707
P34708
P34766
P34893
P35081
P35155
P35187
P35197
P35558
P35573
P35637
P35638
P35658
P35712
P35719
P35732
P35734
P36001
P36003
P36008
P36038
P36040
P36041
P36052
P36056
P36059
P36068
P36069
P36088
P36094
P36097
P36103
P36118
P36131
P36138
P36141
P36152
P36154
P36156
P36159
P36160
P36516
P36519
P36521
P36525
P36526
P36527
P36528
P36531
P36532
P36533
P36534
P36597
P36617
P36626
P36631
P36632
P36662
P36680
P36775
P36954
P37261
P37262
P37398
P37466
P37547
P37573
P37794
P37932
P38042
P38061
P38064
P38081
P38140
P38162
P38170
P38172
P38175
P38197
P38208
P38217
P38219
P38222
P38236
P38237
P38241
P38254
P38255
P38257
P38278
P38281
P38282
P38283
P38285
P38289
P38305
P38313
P38315
P38324
P38326
P38332
P38339
P38345
P38347
P38348
P38398
P38429
P38432
P38557
P38628
P38632
P38687
P38690
P38711
P38713
P38720
P38738
P38749
P38754
P38769
P38771
P38772
P38779
P38782
P38783
P38786
P38790
P38797
P38805
P38806
P38809
P38818
P38820
P38822
P38823
P38824
P38828
P38830
P38838
P38839
P38850
P38852
P38854
P38861
P38872
P38883
P38884
P38889
P38890
P38907
P38927
P38936
P38937
P38961
P38985
P38990
P38996
P38998
P39001
P39008
P39019
P39023
P39112
P39377
P39531
P39677
P39683
P39713
P39721
P39723
P39731
P39732
P39735
P39744
P39795
P39935
P39939
P39943
P39965
P39995
P39999
P40017
P40019
P40023
P40026
P40028
P40031
P40032
P40048
P40050
P40053
P40063
P40065
P40069
P40070
P40080
P40081
P40090
P40106
P40154
P40156
P40159
P40166
P40167
P40168
P40206
P40208
P40210
P40212
P40228
P40325
P40326
P40342
P40356
P40359
P40360
P40380
P40382
P40422
P40424
P40453
P40462
P40465
P40470
P40481
P40483
P40491
P40492
P40505
P40506
P40516
P40518
P40522
P40546
P40547
P40563
P40564
P40573
P40688
P40693
P40830
P40847
P40850
P40917
P40936
P40992
P40993
P40998
P41000
P41005
P41046
P41058
P41182
P41214
P41223
P41252
P41546
P41805
P41812
P41813
P41814
P41829
P41888
P41903
P41934
P41991
P42001
P42073
P42095
P42124
P42286
P42338
P42450
P42695
P42777
P42826
P42842
P42843
P42845
P42847
P42858
P42940
P43120
P43124
P43490
P43554
P43565
P43569
P43572
P43573
P43579
P43587
P43596
P43598
P43612
P43616
P43618
P45577
P45815
P45819
P45870
P45966
P45970
P45976
P46013
P46087
P46580
P46582
P46609
P46644
P46669
P46672
P46674
P46675
P46676
P46736
P46821
P46822
P46937
P46946
P46962
P46974
P46983
P46988
P46997
P47006
P47007
P47015
P47017
P47018
P47027
P47029
P47031
P47035
P47050
P47068
P47072
P47076
P47077
P47084
P47089
P47095
P47096
P47108
P47118
P47119
P47122
P47127
P47130
P47148
P47149
P47150
P47158
P47164
P47168
P47174
P47177
P47181
P47226
P47239
P47897
P47910
P47924
P48234
P48361
P48412
P48432
P48436
P48437
P48445
P48491
P48524
P48567
P48612
P48634
P48732
P49005
P49021
P49023
P49025
P49030
P49166
P49167
P49327
P49591
P49750
P49775
P49842
P49848
P49916
P50106
P50109
P50111
P50579
P50861
P50942
P50947
P50995
P50998
P51023
P51114
P51145
P51398
P51521
P51532
P51557
P51813
P51816
P51854
P51858
P51959
P51960
P52093
P52272
P52286
P52434
P52594
P52630
P52701
P52732
P52734
P52759
P52893
P52906
P52927
P52946
P53032
P53063
P53068
P53070
P53072
P53076
P53077
P53080
P53094
P53114
P53124
P53125
P53127
P53136
P53137
P53155
P53168
P53170
P53184
P53185
P53200
P53207
P53221
P53246
P53251
P53254
P53258
P53276
P53289
P53292
P53298
P53313
P53317
P53323
P53330
P53332
P53336
P53396
P53437
P53550
P53564
P53566
P53718
P53724
P53725
P53727
P53738
P53804
P53808
P53833
P53840
P53844
P53846
P53850
P53853
P53859
P53865
P53867
P53869
P53871
P53873
P53877
P53881
P53886
P53889
P53892
P53893
P53899
P53911
P53913
P53920
P53921
P53923
P53933
P53935
P53939
P53940
P53942
P53958
P53968
P53981
P53990
P54005
P54098
P54103
P54132
P54252
P54253
P54577
P54730
P54844
P54857
P55081
P55163
P55197
P55199
P55201
P55265
P55316
P55317
P55789
P55830
P56192
P56216
P56280
P56945
P57071
P58501
P59598
P59644
P59998
P60315
P60780
P60832
P61290
P61417
P61960
P62024
P62378
P62597
P62804
P62913
P63272
P64612
P69851
P69996
P70056
P70278
P70365
P70584
P70752
P71021
P71590
P73722
P74838
P76008
P76256
P76346
P76407
P78358
P78362
P78364
P78545
P78955
P80210
P80895
P81299
P82130
P82139
P82162
P82163
P82193
P82244
P82281
P82411
P82413
P82538
P82650
P82658
P82669
P82715
P82804
P82911
P82914
P82916
P82921
P82928
P82932
P82933
P83095
P83758
P83780
P84086
P84090
P84308
P84623
P84625
P84626
P84627
P85037
P86926
P86938
P87017
P87054
P87061
P87074
P87115
P87125
P87137
P87141
P87143
P87152
P87168
P87174
P87176
P87229
P87233
P87241
P87242
P87295
P87299
P87315
P87323
P89114
P90838
P90897
P90947
P91001
P91124
P91349
P91868
P91870
P92186
P92189
P92199
P92948
P93740
P93836
P94077
[truncated: 3,162 more rows]

## Sheet: Table S3. Signal peptides
UniProt_ID
A0A023
A0A0D1
A0A0F7
A0A0F7
A0A1W6
A0A291
A0A2I4
A0A2I8
A0A5C2
A0AT29
A1BQQ5
A1IKL2
A1X158
A5F7A4
A6URZ5
A6XMY0
A8CL69
A8QL58
B0B815
B0FHH8
B0JFB8
B0XRV0
B1GT61
B1P0S1
B3STN5
B3STN7
B8M9H9
C0HJQ4
C0HKM3
C0HL82
C0HLA0
C0K3N1
C4NZN9
C6XZB6
C7F6X3
C7G1H4
C7G3K3
C9K4X8
D3GDK4
E1VBK1
E1XUJ2
E2DQZ6
E3PPC4
F1NSM7
F1RRV3
F8WQK8
G1CWH1
G3XDA8
G4V4F9
G5ED35
G8YXZ9
G9M8X1
H6U1I8
I3LGZ3
I6S7G5
L0DSL2
L7VIN3
O00105
O00300
O05465
O07921
O08498
O14773
O14791
O18994
O31803
O33434
O34313
O34344
O35806
O42446
O42720
O43278
O43866
O46167
O52055
O52057
O53361
O60565
O60844
O64393
O75556
O75711
O76076
O76192
O76942
O77801
O82833
O88188
O93426
O95157
O95715
O95998
O96559
O97939
P00096
P00150
P00652
P00714
P00736
P00779
P01006
P01024
P01088
P01137
P01139
P01161
P01180
P01217
P01268
P01274
P01302
P01307
P01344
P01350
P01552
P01555
P01579
P01591
P01633
P02462
P02466
P02655
P02663
P02670
P02671
P02703
P02752
P02763
P02765
P02782
P02790
P02879
P02924
P02976
P04004
P04148
P04155
P04180
P04196
P04635
P04916
P04937
P05060
P05099
P05113
P05149
P05305
P05408
P05546
P05560
P06206
P06654
P06727
P06868
P06875
P06886
P07102
P07479
P07602
P07767
P07897
P07987
P08125
P08505
P08721
P08751
P09056
P09350
P09489
P09787
P0A1E7
P0A1V8
P0A1Z2
P0A321
P0A3V1
P0A8X2
P0AAA9
P0ABE7
P0ABZ6
P0ADA1
P0AEE5
P0AET2
P0AFH8
P0AFI5
P0AFM2
P0AG78
P0AGC3
P0C194
P0C2S5
P0C8E7
P0C8E8
P0CC12
P0CS93
P0CX79
P0DJM0
P0DKU2
P0DL40
P0DMD3
P0DPU3
P0DPU7
P0DPU8
P0DPU9
P0DPV0
P0DPV5
P0DQE1
P0DSJ6
P10153
P10163
P10281
P10354
P10424
P10477
P10493
P10669
P10673
P10745
P10762
P10822
P11150
P11218
P11439
P11657
P11889
P11919
P12273
P12376
P12550
P12992
P13205
P13384
P13432
P13611
P13661
P13671
P13691
P13720
P13727
P14212
P14217
P14314
P14532
P14625
P14630
P14661
P14780
P14944
P15085
P15169
P15247
P15253
P15270
P15570
P15703
P15922
P15926
P16225
P16368
P16636
P16933
P16950
P16975
P17118
P17164
P17953
P18336
P18417
P18649
P18659
P18709
P19121
P19136
P19250
P19400
P19425
P19427
P19567
P20462
P20626
P20933
P21128
P21163
P21175
P21338
P21611
P21919
P22266
P22301
P22365
P22541
P22751
P23031
P23044
P23659
P23827
P23903
P24037
P24121
P24258
P24330
P24474
P25289
P25871
P26203
P26780
P27033
P27373
P28039
P28316
P28325
P28351
P28581
P28770
P28798
P29029
P29064
P29241
P29288
P29399
P29459
P29460
P29822
P29957
P30101
P30659
P31133
P31226
P31420
P31550
P31723
P31779
P33577
P33579
P34095
P34752
P35248
P35441
P35483
P35541
P35811
P35823
P35859
P36911
P37902
P38538
P38571
P38683
P39042
P39045
P39046
P39049
P39172
P39176
P39187
P39653
P39848
P39873
P40136
P40601
P40881
P41547
P42111
P42579
P42660
P42705
P43174
P43306
P43478
P43972
P44276
P44654
P45323
P45354
P45478
P46739
P47710
P48823
P49278
P50228
P51456
P51529
P52753
P53616
P53634
P54423
P54484
P54803
P56201
P56595
P56637
P58154
P59665
P59807
P59899
P60042
P60153
P60212
P61312
P61316
P61855
P61917
P62694
P63090
P67876
P74917
P76341
P76520
P77269
P77754
P78581
P80109
P80188
P80284
P81294
P81511
P81608
P81623
P81827
P82103
P82358
P82977
P83519
P83632
P83673
P83880
P84516
P84685
P84888
P86242
P86797
P86872
P86929
P94356
P95470
P96156
P96740
P9WIN9
P9WIP1
P9WIR7
Q00870
Q01172
Q01682
Q03178
Q05044
Q05819
Q05JY7
Q07092
Q07WU7
Q08738
Q09117
Q0GY40
Q0TV31
Q0Z8B6
Q10NX8
Q13007
Q13162
Q14624
Q16552
Q16927
Q17043
Q17060
Q20224
Q25055
Q25255
Q26377
Q26427
Q27022
Q27082
Q27270
Q27908
Q28085
Q28862
Q28989
Q2A783
Q2FZL3
Q2PGV8
Q2YK18
Q39487
Q39528
Q39688
Q39962
Q3MUH7
Q3V1G4
Q41638
Q45071
Q47459
Q4V4I9
Q4WBS1
Q51371
Q540U1
Q556R7
Q55P57
Q56S59
Q58368
Q588Z1
Q588Z2
Q58AD3
Q59289
Q59478
Q59639
Q5BGU9
Q5GQ85
Q5HCY1
Q5MJP5
Q5NGV7
Q5XM24
Q60557
Q61001
Q61400
Q61508
Q62598
Q62867
Q63617
Q64610
Q64HC7
Q6PSU2
Q6QD51
Q6RUF5
Q6T6C1
Q6TPH0
Q6UX52
Q6UXB8
Q6WN34
Q727P6
Q75WF2
Q76FP5
Q7L513
Q7M3V1
Q7M413
Q7MSJ8
Q7SZN0
Q7TQN3
Q7Z5A7
Q800Y2
Q868Z9
Q86IV5
Q86LE5
Q86M34
Q86QT3
Q86WA6
Q8GTB6
Q8I7X1
Q8I817
Q8I948
Q8IFJ8
Q8ISL8
Q8J0I9
Q8MMH0
Q8MMH3
Q8MUC5
Q8NBI3
Q8NBL1
Q8NKX2
Q8SXL2
Q8T0W1
Q8T0W2
Q8T0W8
Q8T0Y7
Q8T9R8
Q8TAL6
Q8TD06
Q8UUG0
Q8W257
Q8WP90
Q8WPJ2
Q8X150
Q90WJ9
Q92765
Q934F8
Q93LJ4
Q949Y3
Q95P90
Q95VP3
Q96318
Q968Z6
Q969J5
Q96QR1
Q96S96
Q96TU3
Q99003
Q99217
Q99289
Q99538
Q99969
Q99MG7
Q99ML8
Q9AF95
Q9BQB4
Q9BX93
Q9C9G4
Q9EQX0
Q9GKK3
Q9GL30
Q9GZV9
Q9GZX6
Q9H1M4
Q9H6E4
Q9HC23
Q9HZQ8
Q9I194
Q9I589
Q9I596
Q9JLA3
Q9KYG7
Q9L7P2
Q9LRC8
Q9M069
Q9N4D8
Q9NL39
Q9NRR1
Q9P0W0
Q9P2K2
Q9PUB7
Q9PW19
Q9PWI3
Q9RU24
Q9SLP4
Q9SUQ8
Q9TVX3
Q9U572
Q9U943
Q9UBD3
Q9VG55
Q9VYX7
Q9XSC9
Q9XYT4
Q9Y240
Q9Z0L3
U6A629
U6BLZ9
W1I921
